# Supplementary material for: Evidence of somatic hypermutation in the antigen binding sites of patients with CLL harboring IGHV genes with 100% germline identity
Source: Front Oncol. 2022 Dec 14;12:1079772. doi: 10.3389/fonc.2022.1079772 (PMC9795043; doi:10.3389/fonc.2022.1079772)
Supplement: Supplementary file 1 [file Table_1.xlsx]

## Sheet: Supplemental table 1
CLL Subset	Case ID	V-GENE and allele	J-GENE and allele	D-GENE and allele	AA Junction of the main CLL variant	% Frequency of main CLL variant
#1	CS1	IGHV1-3*01	IGHJ4*02	IGHD6-19*01	CAREQWLVRVNFDYW	65.8822
	CS5	IGHV5-10-1*03	IGHJ4*02	IGHD6-19*01	CAREQWLVLEHFDYW	71.1767
	CS33	IGHV1-18*01	IGHJ4*02	IGHD6-19*01	CARIQWLGCTYFDYW	56.1537
	CS36	IGHV1-18*01	IGHJ4*02	IGHD6-19*01	CARQQWLVLLSFDYW	61.7619
	CS37	IGHV1-3*01	IGHJ4*02	IGHD6-19*01	CAREQWLAEPHFDYW	60.2723
	CS38	IGHV5-51*01	IGHJ4*02	IGHD6-19*01	CARHQWLGLYYFDYW	66.919
	CS39	IGHV1-3*01	IGHJ4*02	IGHD6-19*01	CAREQWLVRTHFDYW	64.6974
	CS46	IGHV1-2*02	IGHJ4*02	IGHD6-19*01	CAREQWLVLRNFDYW	66.1476
	CS47	IGHV1-2*02	IGHJ4*02	IGHD6-19*01	CARQQWLYGNYFDYW	63.8417
	CS49	IGHV1-2*02	IGHJ4*02	IGHD6-19*01	CAREQWLVRVHFDYW	61.1673
	CS54	IGHV7-4-1*02	IGHJ4*02	IGHD6-19*01	CARGQWLPTPNFDYW	61.9002
	CS58	IGHV1-2*02	IGHJ4*02	IGHD6-19*01	CAREQWLAPPYFDYW	63.8648
#6	H41	IGHV1-69*06	IGHJ3*02	IGHD3-16*02	CARGGFYDYVWGSYRPNDAFDIW	60.9097
	H73	IGHV1-69*01	IGHJ3*02	IGHD3-16*02	CARGGDYDYIWGSYRPNDAFDIW	63.6722
	H74	IGHV1-69*01	IGHJ3*02	IGHD3-16*02	CARGGGYDYIWGSYRPNDAFDIW	41.1191
	H77	IGHV1-69*06	IGHJ3*02	IGHD3-16*02	CARGGDYDYVWGSYRPNDAFDIW	47.046

## Sheet: Supplemental table 2
[CustomParameters]
#start_read
start_read=0
#end_read
end_read=50000000
#use_parallel_proc
use_parallel_proc=8
# minimum length of initial sequence (SUGGESTED:90)
min_sequence_length=150
#nucleotides with lower quality are considered bad
quality_limit=14
#accepted sequence quality equal or higher of selected value (SUGGESTED:20)
mean_quality=20
# percentage of nts that can have low_quality (SUGGESTED:5% ie 0.05)
percentage_low_quality=0.2
# minimum percentage of acceptable unidentified nucleotides (N) (SUGGESTED:1% ie 0.01)
percentage_Ns=0.01
#minimum overlap length (8)
minimum_overlap_length=20
#bestmatch_bestlen_ratio=0.2
mismatch_ratio=0.25
#continuousmatch
continuousmatch_thres=10
#in merging	when decide if this is low quality and is like an N
low_qual_thresh=14
#in merging	when decide if this is high quality
high_qual_thresh=35
#joined_quality_mean
joined_quality_mean=25
#final_min_length of the final stitched sequence
joined_min_length=280
#percentage of nts that can have low_quality in joined sequence
joined_perc_low_quality=0.15
#nucleotides with lower quality are considered bad in joined sequence
joined_quality_limit=20
#percentage_lowq_before_cdr3_limit
percentage_lowq_before_cdr3_limit=0.005
joined_CDR3_quality_limit=25
#type of cell	TCR=1	BCR=2
cell_type=2
#length to look for	before CDR3-end ankor
estimated_CDR3_length=66
